# Supplementary material for: Inhibition of NF-κB Pathway and Modulation of MAPK Signaling Pathways in Glioblastoma and Implications for Lovastatin and Tumor Necrosis Factor-Related Apoptosis Inducing Ligand (TRAIL) Combination Therapy
Source: PLoS One. 2017 Jan 30;12(1):e0171157. doi: 10.1371/journal.pone.0171157 (PMC5279772; doi:10.1371/journal.pone.0171157)
Supplement: S2 File — (XLS) [file pone.0171157.s004.xls]

## Sheet: Raw data
Well Position	CT	Tm1				G1	G2	G3	G4	G5	G6	G7	G8	G9	G10	G11	G12	G13	G14	G15	G16	G17	G18	G19	G20	G21	Positive
A1	23.1885	85.7822				T-341	T-344	T-359	T-376	T-391	T-397	T-402	T-414	T-416	T-419	T-423	T-430	T-441	T-447	T-448	T-452	T-461	T-464	T-474	T-476	T-477	U87
A2	30.8956	85.6503			DR5	23.1885	30.8956	24.0037	24.3775	32.24	25.8345	32.4922	29.7277	27.7724	26.0955	23.8797	25.5808	28.3889	25.4064	23.6009	24.2769	27.8573	27.6497	24.5997	30.7777	25.7701	23.9972
A3	24.0037	85.6503				23.0688	30.511	24.0951	24.1001	32.5243	26.0243	31.8918	30.5237	27.8333	25.9821	24.0949	25.3043	28.4829	25.4091	23.6105	23.9988	27.9246	27.899	24.5715	30.215	25.8501	23.9843
A4	24.3775	85.5184				23.0088	30.8375	24.0921	24.2153	32.1628	26.0438	32.4811	29.8342	27.3949	25.9883	23.8942	25.3056	28.2596	25.5325	23.5729	23.9183	27.5158	27.5088	24.4688	30.19	25.7011	23.9599
A5	32.24	83.936			AV
A6	25.8345	85.914			GAPDH	15.7413	19.1161	16.1021	16.9033	18.3886	16.3861	17.9454	17.735	18.8408	18.2267	17.9706	17.7034	17.9331	17.8124	17.7651	17.4019	18.4233	18.8942	17.15	22.2981	18.7429	17.2763
A7	32.4922	84.8591				15.8231	18.937	16.2647	16.9452	18.4645	16.3174	18.0307	17.7084	18.9353	18.1687	17.9243	17.719	17.8156	17.7262	17.793	17.1345	18.46	18.9478	17.1916	22.3821	18.6867	17.2674
A8	29.7277	85.914				15.7458	19.0327	16.1984	16.9612	18.4376	16.3163	17.9828	17.7358	18.9512	18.1503	17.8369	17.5215	17.8627	17.7315	17.7758	17.2773	18.4724	18.9144	17.2152	22.438	18.7148	17.267
A9	27.7724	85.914			AV
A10	26.0955	85.5184
A11	23.8797	85.6503
A12	25.5808	85.7822
A13	28.3889	85.7822
A14	25.4064	85.914
A15	23.6009	85.914
A16	24.2769	85.914
A17	27.8573	85.7822
A18	27.6497	85.7822
A19	24.5997	85.6503
A20	32.7777	85.7822
A21	25.7701	85.7822
A22	23.9972	85.7822
B1	23.0688	85.914
B2	30.511	85.6503
B3	24.0951	85.7822
B4	24.1001	85.5184
B5	32.5243	80.1118
B6	26.0243	85.914
B7	31.8918	85.7822
B8	30.5237	85.914
B9	27.8333	85.914
B10	25.9821	85.5184
B11	24.0949	85.6503
B12	25.3043	85.7822
B13	28.4829	85.7822
B14	25.4091	85.914
B15	23.6105	85.914
B16	23.9988	85.914
B17	27.9246	85.7822
B18	27.899	85.7822
B19	24.5715	85.6503
B20	Undetermined	62.1776
B21	25.8501	85.7822
B22	23.9843	85.7822
C1	23.0088	85.914
C2	30.8375	85.7822
C3	24.0921	85.7822
C4	24.2153	85.5184
C5	32.1628	80.1118
C6	26.0438	85.914
C7	32.4811	84.5953
C8	29.8342	85.7822
C9	27.3949	85.914
C10	25.9883	85.5184
C11	23.8942	85.6503
C12	25.3056	85.7822
C13	28.2596	85.6503
C14	25.5325	85.914
C15	23.5729	85.914
C16	23.9183	85.914
C17	27.5158	85.914
C18	27.5088	85.7822
C19	24.4688	85.6503
C20	31.19	85.7822
C21	25.7011	85.7822
C22	23.9599	85.7822
D1	15.7413	88.1558
D2	19.1161	88.0239
D3	16.1021	88.1558
D4	16.9033	88.1558
D5	18.3886	87.3646
D6	16.3861	88.0239
D7	17.9454	87.2327
D8	17.735	87.3646
D9	18.8408	87.6283
D10	18.2267	87.8921
D11	17.9706	88.1558
D12	17.7034	88.1558
D13	17.9331	88.0239
D14	17.8124	88.1558
D15	17.7651	88.1558
D16	17.4019	88.1558
D17	18.4233	87.7602
D18	18.8942	88.0239
D19	17.15	88.2877
D20	22.2981	87.8921
D21	18.7429	87.8921
D22	17.2763	88.1558
E1	15.8231	88.1558
E2	18.937	88.0239
E3	16.2647	88.1558
E4	16.9452	88.1558
E5	18.4645	87.3646
E6	16.3174	88.0239
E7	18.0307	87.2327
E8	17.7084	87.3646
E9	18.9353	87.6283
E10	18.1687	87.8921
E11	17.9243	88.1558
E12	17.719	88.1558
E13	17.8156	88.0239
E14	17.7262	88.1558
E15	17.793	88.1558
E16	17.1345	88.1558
E17	18.46	87.7602
E18	18.9478	88.0239
E19	17.1916	88.1558
E20	22.3821	88.0239
E21	18.6867	88.0239
E22	17.2674	88.1558
F1	15.7458	88.1558
F2	19.0327	88.0239
F3	16.1984	88.1558
F4	16.9612	88.1558
F5	18.4376	87.3646
F6	16.3163	88.0239
F7	17.9828	87.2327
F8	17.7358	87.3646
F9	18.9512	87.6283
F10	18.1503	87.8921
F11	17.8369	88.1558
F12	17.5215	88.1558
F13	17.8627	88.1558
F14	17.7315	88.1558
F15	17.7758	88.1558
F16	17.2773	88.1558
F17	18.4724	87.7602
F18	18.9144	88.0239
F19	17.2152	88.1558
F20	22.438	88.0239
F21	18.7148	88.0239
F22	17.267	88.1558

## Sheet: Figure
G1
	对照组	实验组			DR5/GAPDH	SD
DR5/GAPDH	1.00004	0.657199		G1	0.657199	0.0497305
SE	0.00606175	0.0287119		G2	0.0311321	0.00279439
SD	0.0104993	0.0497305		G3	0.446058	0.0121502
p value	0.000306904			G4	0.669843	0.0742588
G2				G5	0.00698236	0.000804716
	对照组	实验组		G6	0.132893	0.0147318
DR5/GAPDH	1.00004	0.0311321		G7	0.00531195	0.00149562
SE	0.00606175	0.00161334		G8	0.0213666	0.00599199
SD	0.0104993	0.00279439		G9	0.244888	0.0484224
p value	1.05376e-08			G10	0.457021	0.00879075
G3				G11	1.5895	0.145237
	对照组	实验组		G12	0.488511	0.0513049
DR5/GAPDH	1.00004	0.446058		G13	0.0722019	0.00694171
SE	0.00606175	0.00701492		G14	1.85768	0.024991
SD	0.0104993	0.0121502		G15	0.507006	0.0363022
p value	4.69786e-07			G16	0.946625	0.0888463
G4				G17	0.166007	0.028139
	对照组	实验组		G18	0.241572	0.0296796
DR5/GAPDH	1.00004	0.669843		G19	0.63792	0.0443316
SE	0.00606175	0.0428733		G20	0.786349	0.0497775
SD	0.0104993	0.0742588		G21	0.412764	0.104266
p value	0.00158781			U87	1.00004	0.0104993
G5
	对照组	实验组
DR5/GAPDH	1.00004	0.00698236
SE	0.00606175	0.000464603
SD	0.0104993	0.000804716
p value	8.42616e-09
G6
	对照组	实验组
DR5/GAPDH	1.00004	0.132893
SE	0.00606175	0.00850539
SD	0.0104993	0.0147318
p value	1.26156e-07
G7
	对照组	实验组
DR5/GAPDH	1.00004	0.00531195
SE	0.00606175	0.000863497
SD	0.0104993	0.00149562
p value	8.61134e-09
G8
	对照组	实验组
DR5/GAPDH	1.00004	0.0213666
SE	0.00606175	0.00345948
SD	0.0104993	0.00599199
p value	1.55147e-08
G9
	对照组	实验组
DR5/GAPDH	1.00004	0.244888
SE	0.00606175	0.0279567
SD	0.0104993	0.0484224
p value	1.22384e-05
G10
	对照组	实验组
DR5/GAPDH	1.00004	0.457021
SE	0.00606175	0.00507534
SD	0.0104993	0.00879075
p value	2.69217e-07
G11
	对照组	实验组
DR5/GAPDH	1.00004	1.5895
SE	0.00606175	0.0838526
SD	0.0104993	0.145237
p value	0.00217875
G12
	对照组	实验组
DR5/GAPDH	1.00004	0.488511
SE	0.00606175	0.0296209
SD	0.0104993	0.0513049
p value	7.15586e-05
G13
	对照组	实验组
DR5/GAPDH	1.00004	0.0722019
SE	0.00606175	0.0040078
SD	0.0104993	0.00694171
p value	2.25672e-08
G14
	对照组	实验组
DR5/GAPDH	1.00004	1.85768
SE	0.00606175	0.0144285
SD	0.0104993	0.024991
p value	6.6381e-07
G15
	对照组	实验组
DR5/GAPDH	1.00004	0.507006
SE	0.00606175	0.0209591
SD	0.0104993	0.0363022
p value	2.27128e-05
G16
	对照组	实验组
DR5/GAPDH	1.00004	0.946625
SE	0.00606175	0.0512954
SD	0.0104993	0.0888463
p value	0.359526
G17
	对照组	实验组
DR5/GAPDH	1.00004	0.166007
SE	0.00606175	0.016246
SD	0.0104993	0.028139
p value	1.11784e-06
G18
	对照组	实验组
DR5/GAPDH	1.00004	0.241572
SE	0.00606175	0.0171355
SD	0.0104993	0.0296796
p value	1.9713e-06
G19
	对照组	实验组
DR5/GAPDH	1.00004	0.63792
SE	0.00606175	0.0255949
SD	0.0104993	0.0443316
p value	0.000161305
G20
	对照组	实验组
DR5/GAPDH	1.00004	0.786349
SE	0.00606175	0.028739
SD	0.0104993	0.0497775
p value	0.00189635
G21
	对照组	实验组
DR5/GAPDH	1.00004	0.412764
SE	0.00606175	0.0601981
SD	0.0104993	0.104266
p value	0.000630613
